# Supplementary material for: Terminalin from African Mango (Irvingia gabonensis) Stimulates Glucose Uptake through Inhibition of Protein Tyrosine Phosphatases
Source: Biomolecules. 2022 Feb 17;12(2):321. doi: 10.3390/biom12020321 (PMC8869479; doi:10.3390/biom12020321)
Supplement: Supplementary file 1 [file biomolecules-12-00321-s001.zip]

Archive with 1 entries (1 files):
- biomolecules-1587098-supplementary.pdf
